# Supplementary material for: A review of engraftment assessments following fecal microbiota transplant
Source: Gut Microbes. 2025 Jul 2;17(1):2525478. doi: 10.1080/19490976.2025.2525478 (PMC12233830; doi:10.1080/19490976.2025.2525478)
Supplement: Supplemental Material [file KGMI_A_2525478_SM1469.zip]

Archive with 2 entries (2 files):
- Supplemental_Text_1.docx
- Supplemental Data.xlsx
