# Supplementary material for: A review of engraftment assessments following fecal microbiota transplant
Source: Gut Microbes. 2025 Jul 2;17(1):2525478. doi: 10.1080/19490976.2025.2525478 (PMC12233830; doi:10.1080/19490976.2025.2525478)
Supplement: Supplemental Material [file KGMI_A_2525478_SM1469.zip › Supplemental Data.xlsx]

## Sheet: Supplemental Data A
Supplemental Data A
Alpha Diversity	Li et al., 2018 Singh et al., 2022 Gopalakrishnan et al., 2021 Parker et al., 2022 Bloom et al., 2021 Baruch et al., 2020 Doll et al., 2022 Su et al., 2022 Kang et al., 2019 Kang et al., 2017 Freitag et al., 2019 Aggarwala et al., 2021 Amorim et al., 2022 Wilson et al., 2021 Hazan et al., 2021	DeFilipp et al., 2018 Damman et al., 2015 Wang et al., 2022 Park et al., 2021 Riquelme et al., 2019 Lier et al., 2020 Staley et al., 2019 Zeng et al., 2023 Liu et al., 2023 Wu et al., 2022 Routy et al., 2023 Ma et al., 2023 Kong et al., 2020 Yu et al ., 2023 Halsey et al., 2023 Bukowski-Thall et al ., 2023 Dupont et al., 2023 Paramsothy et al., 2019	Staley et al., 2016 Khanna et al., 2017 Hirten et al., 2019 Staley et al., 2018 Rossen et al., 2015 Jalanka et al., 2016 Broecker et al., 2016 Kootte et al., 2017
Beta Diversity	Li et al., 2018 Singh et al., 2022 Gopalakrishnan et al., 2021 Parker et al., 2022 Bloom et al., 2021 Davar et al., 2021 Baruch et al., 2020 El-Salhy et al., 2021 Su et al., 2022 Kang et al., 2019 El-Salhy et al., 2020 Kang et al., 2017 Freitag et al., 2019 Amorim et al., 2022 Wilson et al., 2021 Hazan et al., 2021 DeFilipp et al., 2018	Damman et al., 2015 Wang et al., 2022 Park et al., 2021 Riquelme et al., 2019 Schmidt et al., 2022 Staley et al., 2019 El-Salhy et al., 2022 Zeng et al., 2023 Liu et al., 2023 Wu et al., 2022 Routy et al., 2023 Ma et al., 2023 Kong et al., 2020 Halsey et al., 2023 Bukowski-Thall et al., 2023 Dupont et al., 2023 Tian et al ., 2022 Wen et al., 2023 Paramsothy et al ., 2019	Staley et al., 2016 Khanna et al., 2017 Hirten et al., 2019 Staley et al., 2018 Rossen et al., 2015 Weingarden et al., 2015 Jalanka et al., 2016 van Lingen et al., 2024 Kootte et al., 2017
Differential Abundance	Li et al., 2018 Parker et al., 2022 Bloom et al., 2021 Davar et al., 2021 Baruch et al., 2020 Doll et al., 2022 Su et al., 2022 El-Salhy et al., 2020 Freitag et al., 2019 Wilson et al., 2021 Wang et al., 2022 Park et al., 2021 Riquelme et al., 2019 El-Salhy et al., 2022	Zeng et al., 2023 Liu et al., 2023 Wu et al., 2022 Routy et al., 2023 Ma et al., 2023 Kong et al., 2020 El-Salhy et al., 2021 Halsey et al., 2023 Bukowski-Thall et al., 2023 Dupont et al., 2023 Tian et al., 2022 Wen et al ., 2023 Wen et al., 2021 Paramsothy et al., 2019 Hyun et al., 2022	Hyun et al., 2022 Staley et al., 2016 Hirten et al., 2019 Staley et al., 2018 Jalanka et al., 2016 Kootte et al., 2017
Literature Identified Features	Kang et al., 2019 Kang et al., 2017 Wilson et al., 2021 DeFilipp et al., 2018 Lier et al., 2020 Staley et al ., 2016
Source Tracking	Singh et al., 2022 Gopalakrishnan et al., 2021 Aggarwala et al., 2021 Wilson et al., 2021 DeFilipp et al., 2018 Riquelme et al., 2019 Staley et al., 2019 Routy et al., 2023 Khanna et al., 2017 Staley et al., 2018

## Sheet: Supplemental Data B
Supplemental Data B
Title	Study Length (days)
Clinical Efficacy and Microbiome Changes Following Fecal Microbiota Transplantation in Children With Recurrent Clostridium Difficile Infection	30
Effect of antibiotic pretreatment on bacterial engraftment after Fecal Microbiota Transplant (FMT) in IBS-D	70
Engraftment of Bacteria after Fecal Microbiota Transplantation Is Dependent on Both Frequency of Dosing and Duration of Preparative Antibiotic Regimen	21
Fecal microbiota transfer between young and aged mice reverses hallmarks of the aging gut, eye, and brain	18
Fecal microbiota transplant improves cognition in hepatic encephalopathy and its effect varies by donor and recipient	45
Fecal microbiota transplant overcomes resistance to anti–PD-1 therapy in melanoma patients	560
Fecal microbiota transplant promotes response in immunotherapy-refractory melanoma patients	65
Fecal Microbiota Transplantation (FMT) as an Adjunctive Therapy for Depression—Case Report	56
Fecal microbiota transplantation for irritable bowel syndrome: An intervention for the 21st century	30
Health improvements of type 2 diabetic patients through diet and diet plus fecal microbiota transplantation	90
Long-term benefit of Microbiota Transfer Therapy on autism symptoms and gut microbiota	712
Long-term effects of fecal microbiota transplantation (FMT) in patients with irritable bowel syndrome	356
Microbiota Transfer Therapy alters gut ecosystem and improves gastrointestinal and autism symptoms: an open-label study	126
Minor Effect of Antibiotic Pre-treatment on the Engraftment of Donor Microbiota in Fecal Transplantation in Mice	56
Precise quantification of bacterial strains after fecal microbiota transplantation delineates long-term engraftment and explains outcomes	1825
Refining a Protocol for Faecal Microbiota Engraftment in Animal Models After Successful Antibiotic-Induced Gut Decontamination	56
Strain engraftment competition and functional augmentation in a multi-donor fecal microbiota transplantation trial for obesity	182
Successful Bacterial Engraftment Identified by NextGeneration Sequencing Predicts Success of Fecal Microbiota Transplant for Clostridioides difficile	30
Third-party fecal microbiota transplantation following allo-HCT reconstitutes microbiome diversity	356
Low Level Engraftment and Improvement following a Single Colonoscopic Administration of Fecal Microbiota to Patients with Ulcerative Colitis	30
Establishment and resilience of transplanted gut microbiota in aged mice	56
Cognitive function improvement after fecal microbiota transplantation in Alzheimer’s dementia patient: a case report	21
Tumor Microbiome Diversity and Composition Influence Pancreatic Cancer Outcomes	35
Donor fecal microbiota transplantation ameliorates intestinal graft-versus-host disease in allogeneic hematopoietic cell transplant recipients	168
Drivers and determinants of strain dynamics following fecal microbiota transplantation	159.4
Durable Long-Term Bacterial Engraftment following Encapsulated Fecal Microbiota Transplantation To Treat Clostridium difficile Infection	409
Efficacy of faecal microbiota transplantation for patients with irritable bowel syndrome in a randomised, double-blind, placebo-controlled study	84
Linking strain engraftment in fecal microbiota transplantation with maintenance of remission in Crohn’s disease	168
Reconstitution of the gut microbiota of antibiotic-treated patients by autologous fecal microbiota transplant	50
Fecal microbiota transplantation from young mice rejuvenates aged hematopoietic stem cells by suppressing inflammation	21
Shifts and importance of viable bacteria in treatment of DSS-induced ulcerative colitis mice with FMT	15
Fecal microbiota transplantation reverses insulin resistance in type 2 diabetes: A randomized, controlled, prospective study	30
Fecal microbiota transplantation plus anti-PD-1 immunotherapy in advanced melanoma: a phase I trial	120
Gut microbiota remodeling improves natural aging-related disorders through Akkermansia muciniphila and its derived acetic acid	84
Successful Bacterial Engraftment Identified by Next-Generation Sequencing Predicts Success of Fecal Microbiota Transplant for Clostridioides difficile	30
Microbiota Transfer Therapy alters gut ecosystem and improves gastrointestinal and autism symptoms: an open-label study	112
Fecal microbiota transplantation inhibits colorectal cancer progression: Reversing intestinal microbial dysbiosis to enhance anti-cancer immune responses	7
Microbiome alteration via fecal microbiota transplantation is effective for refractory immune checkpoint inhibitor–induced colitis	28
Fecal microbiota transplantation in Parkinson's disease—A randomized repeat-dose, placebo-controlled clinical pilot study	365
Specific Bacteria and Metabolites Associated With Response to Fecal Microbiota Transplantation in Patients With Ulcerative Colitis	56
Faecal microbiota transplantation reduces amounts of antibiotic resistance genes in patients with multidrug-resistant organisms	28
Complete Microbiota Engraftment Is Not Essential for Recovery from Recurrent Clostridium difficile Infection following Fecal Microbiota Transplantation	56
Changes in microbial ecology after fecal microbiota transplantation for recurrent C. difficile infection affected by underlying inflammatory bowel disease	28
Microbial Engraftment and Efficacy of Fecal Microbiota Transplant for Clostridium Difficile in Patients With and Without Inflammatory Bowel Disease	365
Predicting recurrence of Clostridium difficile infection following encapsulated fecal microbiota transplantation	60
Findings From a Randomized Controlled Trial of Fecal Transplantation for Patients With Ulcerative Colitis	84
Dynamic changes in short- and long-term bacterial composition following fecal microbiota transplantation for recurrent Clostridium difficile infection	151
Long-term effects on luminal and mucosal microbiota and commonly acquired taxa in faecal microbiota transplantation for recurrent Clostridium difficile infection	365
Long-term changes of bacterial and viral compositions in the intestine of a recovered Clostridium difficile patient after fecal microbiota transplantation	1642.5
Faecal Microbiota Transplantation Engraftment After Budesonide or Placebo in Patients With Active Ulcerative Colitis Using Pre-selected Donors: A Randomized Pilot Study	98
Improvement of Insulin Sensitivity after Lean Donor Feces in Metabolic Syndrome Is Driven by Baseline Intestinal Microbiota Composition	126
